# Supplementary material for: Quantitative Gait Analysis Using a Motorized Treadmill System Sensitively Detects Motor Abnormalities in Mice Expressing ATPase Defective Spastin
Source: PLoS One. 2016 Mar 28;11(3):e0152413. doi: 10.1371/journal.pone.0152413 (PMC4809716; doi:10.1371/journal.pone.0152413)
Supplement: S1 File — (XLSX) [file pone.0152413.s001.xlsx]

## Sheet: 1 year
	Male									Female
Weight (g)
WT	48	43	45	46	41	47	39					48	44	41	36	48	46
HET	43	52	34	42	44	48	45	47	40	49	33	37	51	44	38	49	42	28	45	42	48	40
KI	30	34	48	36	50	30	42	47	34			25	28	37	32
Stride Duration (s)
WT	0.316	0.359	0.315	0.292								0.313	0.377	0.289	0.273	0.279	0.304
HET	0.32	0.325	0.356	0.28	0.334	0.291	0.317					0.378	0.324	0.283	0.314	0.315	0.322	0.283	0.355	0.362
KI	0.341	0.355	0.32	0.344	0.392	0.377						0.371	0.341	0.375	0.354
Swing Duration (s)
WT	0.114	0.098	0.094	0.088								0.083	0.11	0.079	0.082	0.077	0.084
HET	0.108	0.104	0.096	0.094	0.107	0.095	0.087					0.132	0.1	0.077	0.097	0.1	0.105	0.085	0.106	0.125
KI	0.112	0.103	0.107	0.175	0.178	0.174						0.163	0.097	0.134	0.185
Stance duration (s)
WT	0.202	0.261	0.22	0.204								0.23	0.267	0.209	0.191	0.202	0.219
HET	0.212	0.22	0.26	0.187	0.227	0.195	0.231					0.246	0.224	0.206	0.217	0.215	0.217	0.198	0.248	0.237
KI	0.229	0.252	0.213	0.169	0.214	0.203						0.207	0.244	0.241	0.169
Stride length (cm)
WT	5.7	6.5	5.7	5.3								5.6	6.8	5.2	4.9	5	5.5
HET	5.8	5.8	6.4	5	6	5.2	5.7					6.8	5.8	5.1	5.6	5.7	5.8	5.1	6.4	6.5
KI	6.1	6.4	5.8	6.2	7.1	6.8						6.7	6.1	6.7	6.4
Maximum gait speed accelerating belt (cm/s)
WT	27	15	13	19	11	16	14					23	28	21	26	14	17
HET	17	22	20	15	22	14	12	11	17	21	17	16	15	30	17	10	11	21	21	24	13	18
KI	12	21	14	5	15	16	9	19	12			18	22	17	15

## Sheet: 4 months
Stride Duration (s)	Animal 1	Animal 2	Animal 3
WT	0.311	0.307	0.293
HET	0.323	0.324	0.306
KI	0.381	0.354	0.397
Swing Duration (s)
WT	0.117	0.106	0.097
HET	0.115	0.106	0.111
KI	0.125	0.115	0.128
Stance duration (s)
WT	0.194	0.201	0.197
HET	0.208	0.217	0.195
KI	0.256	0.239	0.269
Stride length (cm)
WT	5.6	5.5	5.3
HET	5.8	5.8	5.5
KI	6.9	6.4	7.1

## Sheet: Gait profile data
1 year old- pooled males and females	%Swing																Brake																%Propel
WT	27.7	27.6	30.1	27.4	29.1	26.4	30	30	27.3	36.1							13.5	18	15.2	15.4	8.1	10.7	10.5	17.6	9.5	14.2							58.8	54.4	54.7	57.2	62.8	62.9	59.5	52.4	63.1	49.7
HET	27.4	30.1	34.6	30	32.6	31.7	30.8	30.8	35	27.3	32.8	32	33.4	27	32.1	33.8	8.2	11.3	8.2	13.6	10.1	14.4	17.7	12.3	8.2	6.5	15.4	10.6	14.4	15.5	10.6	20.5	64.4	58.6	57.3	56.4	57.3	53.8	51.5	56.9	56.8	66.2	51.8	57.4	52.2	57.5	57.3	45.7
KI	52.3	35.7	28.5	44	46.2	45.4	50.8	33.4	29.1	32.9							12	14.1	9.1	6.4	9.7	14.9	17.1	11.6	9.7	10.5							35.7	50.2	62.4	49.5	44.1	39.7	32.2	55	61.2	56.6
4 month old- pooled males and females
	Swing%			Brake%			Propel%
WT	37.6	34.5	33	10.1	12.6	9.7	52.3	52.9	57.3
HET	35.5	32.8	36.2	12.8	13.1	8.1	51.7	54	55.7
KI	32.9	32.5	32.1	13.1	10.8	12.5	54	56.7	55.4

## Sheet: Neurite swellings
Number of neurite swellings per 250 nuclei
Repeat	WT	HET	KI
a	18	18	59
b	17	10	70
c	13	21	57

## Sheet: Spastin blot densitometry
Density readings (arbitrary units)	wt	het	ki
Expt 1	100	93.5546	70.6908
Expt 2	100	91.8465	68.5077
Expt 3	100	103.139	90.6596
